# Supplementary material for: Striking at Survivin: YM-155 Inhibits High-Risk Neuroblastoma Growth and Enhances Chemosensitivity
Source: Cancers (Basel). 2025 Oct 2;17(19):3221. doi: 10.3390/cancers17193221 (PMC12524235; doi:10.3390/cancers17193221)
Supplement: Supplementary file 1 [file cancers-17-03221-s001.zip]

Archive with 1 entries (1 files):
- cancers-3891880-supplementary.pdf
